# Supplementary material for: Effect of a Visual Dual-Task on Single-Leg Countermovement-Jump in Male Professional Soccer Players with Lower-Limb Injuries: A Cross-Sectional Observational Study
Source: Sports (Basel). 2025 Dec 1;13(12):419. doi: 10.3390/sports13120419 (PMC12736822; doi:10.3390/sports13120419)
Supplement: Supplementary file 1 [file sports-13-00419-s001.zip]

Archive with 1 entries (1 files):
- sports-3947861-supplementary.pdf
